# Supplementary material for: Antidepressant Use and Its Association with 28-Day Mortality in Inpatients with SARS-CoV-2: Support for the FIASMA Model against COVID-19
Source: J Clin Med. 2022 Oct 5;11(19):5882. doi: 10.3390/jcm11195882 (PMC9572995; doi:10.3390/jcm11195882)
Supplement: Supplementary file 1 [file jcm-11-05882-s001.zip]

Archive with 1 entries (1 files):
- jcm-1935717-supplementary.pdf
